# Supplementary material for: A Hyaluronic Acid Functionalized Self-Nano-Emulsifying Drug Delivery System (SNEDDS) for Enhancement in Ciprofloxacin Targeted Delivery against Intracellular Infection
Source: Nanomaterials (Basel). 2021 Apr 22;11(5):1086. doi: 10.3390/nano11051086 (PMC8146397; doi:10.3390/nano11051086)
Supplement: Supplementary file 1 [file nanomaterials-11-01086-s001.zip]

Archive with 1 entries (1 files):
- nanomaterials-1164343-supplementary.pdf
